# Supplementary material for: Genetic Diversity, Population Structure, and Cross-Border Dispersal Patterns of Tomato Leaf Curl Palampur Virus in South and West Asia
Source: Viruses. 2025 May 6;17(5):678. doi: 10.3390/v17050678 (PMC12115635; doi:10.3390/v17050678)
Supplement: Supplementary file 1 [file viruses-17-00678-s001.zip]

Archive with 1 entries (1 files):
- viruses-3606266-supplementary.pdf
